# Supplementary material for: Phenotypic, Technological, Safety, and Genomic Profiles of Gamma-Aminobutyric Acid-Producing Lactococcus lactis and Streptococcus thermophilus Strains Isolated from Cow’s Milk
Source: Int J Mol Sci. 2024 Feb 16;25(4):2328. doi: 10.3390/ijms25042328 (PMC10889254; doi:10.3390/ijms25042328)
Supplement: Supplementary file 1 [file ijms-25-02328-s001.zip]

Archive with 1 entries (1 files):
- ijms-2845902-supplementary.pdf
